# Supplementary material for: Transcriptomic Profiling Unravels the Molecular Mechanisms of GmCML-Mediated Resistance to Fusarium oxysporum in Soybean
Source: Plants (Basel). 2025 Oct 20;14(20):3222. doi: 10.3390/plants14203222 (PMC12567319; doi:10.3390/plants14203222)
Supplement: Supplementary file 1 [file plants-14-03222-s001.zip]

Archive with 1 entries (1 files):
- plants-3914975-supplementary.xlsx
