# Supplementary material for: Transcriptomic Profiling Unravels the Molecular Mechanisms of GmCML-Mediated Resistance to Fusarium oxysporum in Soybean
Source: Plants (Basel). 2025 Oct 20;14(20):3222. doi: 10.3390/plants14203222 (PMC12567319; doi:10.3390/plants14203222)
Supplement: Supplementary file 1 [file plants-14-03222-s001.zip › plants-3914975-supplementary.xlsx]

## Sheet: Tab. S1
Tab. S1. Summary of RNA-seq raw data.
ID	rawDataReads	cleanDataReads	rawDataBase	cleanDataBase	Q20	Q30	GC
CR08	28215524	28215522	4232328600	4182622610	98.77	96.55	43.52
CR11	47041456	47041450	7056218400	6981680824	98.32	95.68	43.3
CR14	39291996	39291996	5893799400	5816293916	98.64	96.34	43.24
CR17	43553472	43553472	6533020800	6439817392	98.43	96.02	43.31
CS08	42725712	42725712	6408856800	6309053748	98.87	96.87	43.4
CS11	42148550	42148550	6322282500	6190970368	98.89	96.93	43.27
CS14	58884938	58884936	8832740700	8705550170	98.8	96.66	43.42
CS17	49022002	49022002	7353300300	7195036702	98.46	96.22	43.14
DR08	48894232	48894232	7334134800	7226979956	98.72	96.42	43.99
DR11	44442048	44442048	6666307200	6514270304	98.91	96.98	43.4
DR14	39388694	39388694	5908304100	5831425640	98.75	96.53	42.89
DR17	29090448	29090448	4363567200	4298662612	98.71	96.38	42.93
DS08	45135550	45135548	6770332500	6663543232	98.66	96.53	43.35
DS11	32221816	32221816	4833272400	4747556320	98.91	96.97	43.85
DS14	50588708	50588708	7588306200	7426664838	98.86	96.84	43.77
DS17	44838008	44838008	6725701200	6624963326	98.63	96.33	43.16

## Sheet: Tab. S2
Tab. S2. Quality control and QC analysis of RNA-seq data.
ID	Number of input reads	Average input read length	Uniquely mapped reads number	Uniquely mapped reads %	Average mapped length	Number of splices: Total	Number of splices: Annotated (sjdb)	Number of splices: GT/AG	Number of splices: GC/AG	Number of splices: AT/AC	Number of splices: Non-canonical	Mismatch rate per base, %	Deletion rate per base	Insertion rate per base	Insertion average length	Number of reads mapped to multiple loci	Number of reads mapped to too many loci	% of reads mapped to too many loci	Number of reads unmapped: too short	Number of reads unmapped: other	% of reads unmapped: other
CS17	24511001	293	23430337	0.9559	292.43	18781068	18488771	18546016	198868	13259	22925	0.0043	0.0001	0.0001	1.61	559562	25208	0.001	415232	80662	0.0033
CR11	23520725	296	22596573	0.9607	295.65	20396629	20091159	20112019	232472	14894	37244	0.0043	0.0001	0.0001	2	415676	13614	0.0006	396428	98434	0.0042
DR11	22221024	293	21377934	0.9621	292.46	19839721	19588453	19571429	220058	14582	33652	0.003	0.0002	0.0001	1.89	329557	9412	0.0004	370829	133292	0.006
DR08	24447116	295	23544736	0.9631	294.83	25192896	24898932	24829130	304237	17001	42528	0.0029	0.0001	0.0001	1.8	317978	2774	0.0001	462629	118999	0.0049
CR17	21776736	295	20999914	0.9643	294.49	18910255	18639352	18648811	213543	12888	35013	0.0043	0.0001	0.0001	1.93	318193	4880	0.0002	394626	59123	0.0027
CR14	19645998	296	18954017	0.9648	295.07	17218470	16922085	16951403	211960	12879	42228	0.0035	0.0001	0.0001	1.93	300133	6569	0.0003	301910	83369	0.0042
CS14	29442468	295	28407016	0.9648	294.88	25413735	25042892	25077863	286011	17642	32219	0.0028	0.0001	0.0001	1.62	449135	12918	0.0004	465914	107485	0.0037
DR14	19694347	296	19007871	0.9651	295.23	15069786	14777690	14836854	175404	11426	46102	0.0032	0.0002	0.0001	1.91	331018	7813	0.0004	290501	57144	0.0029
DS17	22419004	295	21644099	0.9654	294.64	18181852	17914782	17943142	202258	12334	24118	0.0033	0.0001	0.0001	1.62	292465	5303	0.0002	395286	81851	0.0037
DS14	25294354	293	24442101	0.9663	293.01	22006076	21711740	21716181	247123	15676	27096	0.0026	0.0001	0.0001	1.6	364622	8480	0.0003	372892	106259	0.0042
DS11	16110908	294	15576095	0.9668	294.06	15516929	15331782	15309469	179422	10966	17072	0.0026	0.0001	0.0001	1.64	170998	2231	0.0001	249327	112257	0.007
CS11	21074275	293	20415073	0.9687	293.1	18043078	17817994	17812271	196487	12495	21825	0.0027	0.0001	0.0001	1.67	206067	2442	0.0001	353379	97314	0.0046
DR17	14545224	295	14091792	0.9688	294.75	12226522	12001709	12051006	140992	9598	24926	0.0031	0.0002	0.0001	1.93	215004	4124	0.0003	189757	44547	0.0031
CR08	14107761	296	13675183	0.9693	295.64	13731511	13535845	13521219	169977	9669	30646	0.003	0.0001	0.0001	1.85	171772	1496	0.0001	193800	65510	0.0046
DS08	22567774	295	21944736	0.9724	294.31	22298401	22023783	22004139	256441	15524	22297	0.0036	0.0001	0.0001	1.73	220897	2272	0.0001	307995	91874	0.0041
CS08	21362856	295	20814191	0.9743	294.62	20637849	20358378	20357294	244847	14062	21646	0.0026	0.0001	0.0001	1.68	211064	1910	0.0001	259965	75726	0.0035

## Sheet: Tab. S3
Tab. S3. DEGs in key metabolic pathways enriched in KEGG analysis.
KEGG	Description	Gene ID
KO04120	Ubiquitin mediated proteolysis	Glyma.06G230300, Glyma.13G339300, Glyma.10G096200, Glyma.13G117900, Glyma.10G052000
KO00190	Oxidative phosphorylation	Glyma.11G091800, Glyma.03G214500, Glyma.13G193600, Glyma.19G194915
KO04016	MAPK signaling path way (plant)	Glyma.16G214500, Glyma.17G052400, Glyma.10G178400, Glyma.18G236800, Glyma.07G066800, Glyma.13G084100, Glyma.02G208500, Glyma.03G216700, Glyma.04G253500, Glyma.05G123200, Glyma.07G155500, Glyma.05G198700
KO04626	Plant-pathogen interaction	Glyma.16G214500, Glyma.10G178400, Glyma.08G005600, Glyma.18G236800, Glyma.07G066800, Glyma.13G084100, Glyma.01G068000, Glyma.02G291300, Glyma.04G253500, Glyma.05G123200, Glyma.06G189600, Glyma.08G328800, Glyma.05G198700

## Sheet: Tab. S4
Tab. S4. DEGs shared by MAPK signaling path way (plant) and plant-pathogen interaction
Gene name	Gene ID	Orthologous genes in Arabidopsis	CDS(bp)	Protein length(aa)	Isoelectric point	Subcellular localization
GmMEKK2	Glyma.04G253500	AT4G08480	1701	567	8.35	Nucleus
GmMEKK1-1	Glyma.05G123200	AT4G08500	1503	501	8.35	Nucleus
GmRBOHC	Glyma.05G198700	AT5G51060	2697	899	8.26	Membrane
GmMPK4-1	Glyma.07G066800	AT4G01370	1122	374	8.5	Nucleus
GmCML	Glyma.10G178400	AT3G22930	453	151	5.52	Membrane, Cytoplasm
GmMEKK1-2	Glyma.13G084100	AT4G08500	1785	595	8.35	Nucleus
GmMLF	Glyma.16G214500	AT5G36930	795	265	5.28	Membrane, Cytoplasm
GmMPK4-2	Glyma.18G236800	AT4G01370	1122	374	8.5	Nucleus

## Sheet: Tab. S5
Tab. S4. Primers used in this study
Primer name	Sequence	Primer application
Glyma.16G214500-F	TTTCAGCAAGTGAGTTGAGGC	qRT-PCR
Glyma.16G214500-R	GAACAAATGAAATGGGCGGCT
Glyma.10G178400-F	GCCAAGAAAGTCAAAGACACTGA
Glyma.10G178400-R	GGTTGGAAGCCAATGAATTTTGA
Glyma.18G236800-F	TCTTCTGGTTTTGGATCATCTAGC
Glyma.18G236800-R	TGCATTTACAGCAGCACAAACAAT
Glyma.07G066800-F	TTCCCACTTCTTAGTTTTGGTGTTG
Glyma.07G066800-R	TTTACAGCAGCGCAAACAAT
Glyma.13G084100-F	GATGGCCCCAGAGGTTGTAA
Glyma.13G084100-R	CCGGGACGTTCATCTGGATT
Glyma.04G253500-F	TCCCACTGCTGCTCAACTTT
Glyma.04G253500-R	CATGCAATGAAAGACAGAACTCCA
Glyma.05G123200-F	CCTTATTCTGATTTGGAAGGAATGC
Glyma.05G123200-R	CTTGGAAGTTCTCAGTGCCAAT
Glyma.05G198700-F	GATGCCCGAGTTGGGGTATTT
Glyma.05G198700-R	GGTGGGGAATGGGGATCAAG
GmActin-F	CGGTGGTTCTATCTTGGCATC
GmActin-R	GTCTTTCGCTTCAATAACCCTA
GmCML3301-F	gagctcggtacccggggatccATGGCAGATATCCTGAGTGAAGAAC	Construction of overexpression vectors
GmCML3301-R	acgacggccagtgccaagcttTCATCGAACGGTCATCATCATC
